# Supplementary material for: Anthropology from the Margins: The Craniological Network of Carl Gustav Carus
Source: NTM. 2025 Aug 14;33(3):285–313. doi: 10.1007/s00048-025-00423-7 (PMC12518453; doi:10.1007/s00048-025-00423-7)
Supplement: Supplementary file 1 — The supplementary Excel spreadsheet offers insights into the craniological network of Carl Gustav Carus (1789–1869), based primarily on an analysis of his correspondence housed at the Sächsische Staats-, Landes- und Universitätsbibliothek Dresden. It is further enriched by materials from other private collections (e.g., Karl Ernst von Baer, Rudolf Wagner) as well as by Carus’s published works. The dataset outlines collection data for objects listed in the second edition of the Verzeichnis der Cranioskopischen und Chirognomischen Sammlungen des Geheimen Rath Dr. C. G. Carus (Dresden, 1867). Wherever possible, connections between source materials and specific catalogue item numbers have been suggested. However, these links should be regarded as tentative, as the correspondence provides limited evidence and many catalogue entries share identical or similar names. In addition, the dataset includes references to items that were not actually exchanged but only mentioned in the context of offers or requests—either from Carus or addressed to him. The primary focus is on mapping the collector’s network, which is why a second table lists all identified correspondents. [file 48_2025_423_MOESM1_ESM.xlsx]

## Sheet: Craniological Objects
Catalogue Name	Type	Other names	Collection	Carus-Verzeichnis (1867)	Origin	Contact	Price	Year	References	Context	Notes
Schiller	Plaster Cast			1	Germany (Weimar)	unclear	Self-drawing of Carus' face in exchange	1837	SLUB Dresden, Mscr.Dresd.h.24, Carl Gustav Carus an Regis, 18.2.1837, Br. 224	"Gestern erhielt ich Schillers Schädel in Gypsabguss von Weimar und soll dafür eine Zeichnung nach meinem Angesicht für das Göthische Album liefern! Ein ungleicher Tausch! - Es ist ein herrliches Gebäude dieser Schädel und macht mir grosse Freude. "
Alter Skandinavier	Plaster Cast	Homo aborigo Daniae	?	25	Denmark	Daniel Frederik Eschtricht	4 Thaler	1840	SLUB Dresden; Mscr.Dresd.h.45, Bd. 2, Nr. 46 (Eschtrich to Carus, 14.09.1840)	"Der für Sie bestimmte Inhalt besteht folglich aus den folgenden Skeletten: Homo grönlandicus 10 Thaler, zu Gyps Homo aborigo Danae 4 Thaler Für die 13 Thaler, die demnach noch fehlen, um die für das Polische Skelett angesetzten 80 Thaler herauszukriegen, ließen Sie sich durch Prof Thienemann erbitten, von Menschenschädeln, Lappe, Amerikaner oder dergleichen zu schicken. Ich weiß nicht ob ich Ihr…
Dänischer Schädel	Plaster Cast			27	Denmark	Daniel Frederik Eschtricht		1840	SLUB Dresden; Mscr.Dresd.h.45, Bd. 2, Nr. 46 (Eschtrich to Carus, 14.09.1840)	"Der für Sie bestimmte Inhalt besteht folglich aus den folgenden Skeletten: Homo grönlandicus 10 Thaler, zu Gyps Homo aborigo Danae 4 Thaler Für die 13 Thaler, die demnach noch fehlen, um die für das Polische Skelett angesetzten 80 Thaler herauszukriegen, ließen Sie sich durch Prof Thienemann erbitten, von Menschenschädeln, Lappe, Amerikaner oder dergleichen zu schicken. Ich weiß nicht ob ich Ihr…	could also be catalogue ID 26; the attribution of IDs 25,26, 51, 52 is uncertain as the correspondance does not provide enough evidence; attribution is based on geographical proximity to Denmark/Finland as well as proximity to Ids 25 and 56 wich could be identified with greater certainty
Lappländer	Plaster Cast			51	Lappland	Daniel Frederik Eschtricht		1840	SLUB Dresden; Mscr.Dresd.h.45, Bd. 2, Nr. 46 (Eschtrich to Carus, 14.09.1840)	"Der für Sie bestimmte Inhalt besteht folglich aus den folgenden Skeletten: Homo grönlandicus 10 Thaler, zu Gyps Homo aborigo Danae 4 Thaler Für die 13 Thaler, die demnach noch fehlen, um die für das Polische Skelett angesetzten 80 Thaler herauszukriegen, ließen Sie sich durch Prof Thienemann erbitten, von Menschenschädeln, Lappe, Amerikaner oder dergleichen zu schicken. Ich weiß nicht ob ich Ihr…	could also be catalogue ID 26; the attribution of IDs 25,26, 51, 52 is uncertain as the correspondance does not provide enough evidence; attribution is based on geographical proximity to Denmark/Lappi as well as proximity to Ids 25 and 56 wich could be identified with greater certainty
Lappländer	Plaster Cast			52	Lappland	Daniel Frederik Eschtricht		1840	SLUB Dresden; Mscr.Dresd.h.45, Bd. 2, Nr. 46 (Eschtrich to Carus, 14.09.1840)	"Der für Sie bestimmte Inhalt besteht folglich aus den folgenden Skeletten: Homo grönlandicus 10 Thaler, zu Gyps Homo aborigo Danae 4 Thaler Für die 13 Thaler, die demnach noch fehlen, um die für das Polische Skelett angesetzten 80 Thaler herauszukriegen, ließen Sie sich durch Prof Thienemann erbitten, von Menschenschädeln, Lappe, Amerikaner oder dergleichen zu schicken. Ich weiß nicht ob ich Ihr…	could also be catalogue ID 26; the attribution of IDs 25,26, 51, 52 is uncertain as the correspondance does not provide enough evidence; attribution is based on geographical proximity to Denmark/Lappi as well as proximity to Ids 25 and 56 wich could be identified with greater certainty
Grönländer	Skull	Homo grönlandicus	?	56	Greenland	Daniel Frederik Eschtricht	10 Thaler	1840	SLUB Dresden; Mscr.Dresd.h.45, Bd. 2, Nr. 46 (Eschtrich to Carus, 14.09.1840)	"Der für Sie bestimmte Inhalt besteht folglich aus den folgenden Skeletten: Homo grönlandicus 10 Thaler, zu Gyps Homo aborigo Danae 4 Thaler Für die 13 Thaler, die demnach noch fehlen, um die für das Polische Skelett angesetzten 80 Thaler herauszukriegen, ließen Sie sich durch Prof Thienemann erbitten, von Menschenschädeln, Lappe, Amerikaner oder dergleichen zu schicken. Ich weiß nicht ob ich Ihr…
Caraiber	[plaster skull request]			58	Germany (Stettin)	Gustav Wilhelm Scharlau		undated	SLUB Dresden, Mscr.Dresd.h.45,Bd.6, Nr. 8	Several hints at grave robbery	Requests skulls from Carus
Altägyptische Mumie	Skull	Mumienkopf aus den Königsgräbern von Memphis		67	Memphis (Ägypten)	Gotthilf Heinrich Schubert		1841	SLUB Dresden, MScr. Dresd.h.45, Bd. 6, Nr. 14 (Schubert to Carus 20.12.1841); Mscr.Dresd.h.24 Carl Gustav Carus to Regis, 28.1.1842, 497r.; Neuer Atlas der Cranioscopie, p. 23
Karl XII. von Schweden	Death Mask	Carl XII.		73	Russia (St. Petersburg)	Charlotte von Württemberg		after 1843	Lebenserinnerungen und Denkwürdigkeiten 4, p. 169	Neuer Atlas der Cranioscopie: "Der verewigte Geheimrath von Schubert in München, dessen Güte ich die Mittheilung dieses merkwürdigen Schädels verdanke, be- schrieb mir ihn damals in folgenden Worten: „Der Kopf einer Mumie, aufgefunden in einem der vermuthlich ältesten Mumiengräber des alten Memphis. Holz der Särge nicht von Svkomorus, sondern von der jetzt längst aus Aegypten verschwundenen (heil…
Peruaner	[information request]			80	Austria (Vienna)	Franz Romeo Seligmann		1864	Mscr.Dresd.h.45,Bd.6, Nr. 22	"Wie sehr freue ich mich auf Ihren Aufsatz über numismatische Kraniologie. Der Atlas ist ein non plus ultra der feinen künstlerischen Ausführung - ich belästige mit [126] einer Bitte und der Beilage, hochgeehrter Herr Präsident, aus welcher Sie meine kleine Entdeckung in Betreff der Peruaner Schädel. Meine Bitte geht nun dahin mich gefälligst wissen zu lassen ob No. 80 und 114 Ihres Kataloges vie…	Requests skull information from Carus
Senaqué	Plaster Cast	Senacua Senaqué		83	France (Paris)	Aclide d'Orbigny?		1842?	Petra Martin, ‘Individuum und Typus: Zur "Rassebüsten"-Sammlung am Museum für Völkerkunde Dresden’, in Staatliche Kunstsammlungen Dresden (ed.), Abhandlungen und Berichte der Staatlichen Ethnographischen Sammlungen Sachsen (Dresden: VWB, 2021).		Possibly made by d'Orbigny as a plaster cast and sent to Carus (d'Orbigny wrote about Charruas in 1828)
Charrúa Indianer	Plaster Cast	Vaimacá Pirú		90	France (Paris)	Aclide d'Orbigny?		1842?	Petra Martin, ‘Individuum und Typus: Zur "Rassebüsten"-Sammlung am Museum für Völkerkunde Dresden’, in Staatliche Kunstsammlungen Dresden (ed.), Abhandlungen und Berichte der Staatlichen Ethnographischen Sammlungen Sachsen (Dresden: VWB, 2021).		Possibly made by d'Orbigny as a plaster cast and sent to Carus (d'Orbigny wrote about Charruas in 1828)
Peruaner	Plaster Cast			100	Germany (Berlin)	Johannes Müller		1843	SLUB Dresden, Mscr.Dresd.h.45,Bd., Nr. 94	"Eben sagt mir der Wärter des Musums, daß der Abguß des Peruaner Schädels, den ich für Sie bestellt hatte, fertig und zum Versand bereit sei. Von dem Modell von Kant können Sie auch einen Abdruck erhalten, aber Director Schadow hat noch keine Veranlassung dazu getroffen. Ich habe sehr bedauert, daß ich bei Ihrem Aufenthalt in Berlin nicht hier gewesen bin. Die Sammlung hat sich seit ich Sie hier …
Kant	Plaster Cast			104	Germany (Berlin)	Johannes Müller		1843	SLUB Dresden, Mscr.Dresd.h.45,Bd., Nr. 94	"Eben sagt mir der Wärter des Musums, daß der Abguß des Peruaner Schädels, den ich für Sie bestellt hatte, fertig und zum Versand bereit sei. Von dem Modell von Kant können Sie auch einen Abdruck erhalten, aber Director Schadow hat noch keine Veranlassung dazu getroffen. Ich habe sehr bedauert, daß ich bei Ihrem Aufenthalt in Berlin nicht hier gewesen bin. Die Sammlung hat sich seit ich Sie hier …
Puschkin	Death Mask			106	Russia (St. Petersburg)	Charlotte von Württemberg		after 1843	Lebenserinnerungen und Denkwürdigkeiten 4, p. 169f.
Peter der Große	Death Mask			107	Russia (St. Petersburg)	Charlotte von Württemberg		after 1843	Lebenserinnerungen und Denkwürdigkeiten 4, p. 169f.
Peruaner aus den Gräbern des Sonnentempels	[information request]			114	Austria (Vienna)	Franz Romeo Seligmann		1864	SLUB Dresden, Mscr.Dresd.h.45,Bd.6, Nr. 22	"Wie sehr freue ich mich auf Ihren Aufsatz über numismatische Kraniologie. Der Atlas ist ein non plus ultra der feinen künstlerischen Ausführung - ich belästige mit [126] einer Bitte und der Beilage, hochgeehrter Herr Präsident, aus welcher Sie meine kleine Entdeckung in Betreff der Peruaner Schädel. Meine Bitte geht nun dahin mich gefälligst wissen zu lassen ob No. 80 und 114 Ihres Kataloges [vg…	Requests skulls from Carus
Chitomache-Indianer	Plaster Cast			142	USA (Louisiana)	John Kidd		1844	SLUB Dresden, Mscr.Dresd.h.45, Bd. 3, Nr. 110	"Casted from the collection of the Oxford Antomic Theater; casting "under superintendence of Mr. De Ville of London; who was particularly pointed out to me by my friend Mr Clift, the conservator of the museum of our college of surgeons, as the person most competent to make a good cast."	hat Carus während seiner Reise nach England "interviewt"
Mikrocephale	Papermaché skull	10jähriger Knabe aus Württemberg		147	Germany (Württemberg)	Georg Friedrich von Jäger		1848	SLUB Dresden, Mscr. Dresd.h.45, Bd. 3, Nr. 103	As part of a consignment to [Höring?], Carus receives a plaster cast head (probably that of a child)	vgl. Lebenserinnerungen und Denkwürdigkeiten 2, 154f. "Die Schädel der hirnarmen Kinder, deren Geschichte Jäger später bekannt gemacht hat, waren mir in aller Hinsicht das Wichtigste, und ich konnte die Sammlung nicht verlassen, ohne sofort durch Diez den einen derselben zeichnen zu lassen (Später schickte mir Jäger einen guten Abguß davon zu.) Diese Kinder stammen aus einer Bauernfamilie der Umg…
Kaffer	Mumified skull			151	South Africa	Hinrich Lichtenstein	50rt (151-153 combined)	1846	SLUB Dresden, Mscr.Dresd.h.45,Bd.4, 10		Could also be ID 55. A Regis letter of 1840 (Mscr.Dresd.h.24, Carus to Regis, 21.09.1840) also refers to an object, labelled ‘Kaffer’ , which was purchased for 8 louis dor. This is aggravated by the fact that the 1843 Atlas of Cranioscopy already mentions two ‘Kaffer’ and “Hottentotte” skulls that Carus claims to have acquired via a ‘missionary at the Cape’ (just as in the Lichtenstein letter 3 y…
Buschmann	Mumified skull			152	South Africa	Hinrich Lichtenstein	50rt (151-153 combined)	1846	SLUB Dresden, Mscr.Dresd.h.45,Bd.4, 10
Hottentotte	Mumified skull			153	South Africa	Hinrich Lichtenstein	50rt (151-153 combined)	1846	SLUB Dresden, Mscr.Dresd.h.45,Bd.4, 10
Ben Aissa	Skull			178	Algeria (Algiers)	Jean Louis Geneviève Guyon		1848	SLUB Dresden, Mscr.Dresd.h.45,Bd.2, Nr. 141-143	"Il y a déjà bien long temps que vous m'avez fait l'honneur d'écrire pour me demander des crânes d'indigènes. Le retard que j'ai mis à vous répondre tient à ce que les sortes d'objets ne sont pas toujours faciles à se procurer, à raison du respect que lees musulmans pnt pour leurs morts. Quoiqu'il en soit, avec le temps, je suis parvenu à en réunir quelques-uns, et je n'attends pour vous en faire…	attribution in catalogue unclear
Mohamed	Skull			179	Algeria (Algiers)	Jean Louis Geneviève Guyon		1848	SLUB Dresden, Mscr.Dresd.h.45,Bd.2, Nr. 141-143	"Il y a déjà bien long temps que vous m'avez fait l'honneur d'écrire pour me demander des crânes d'indigènes. Le retard que j'ai mis à vous répondre tient à ce que les sortes d'objets ne sont pas toujours faciles à se procurer, à raison du respect que lees musulmans pnt pour leurs morts. Quoiqu'il en soit, avec le temps, je suis parvenu à en réunir quelques-uns, et je n'attends pour vous en faire…	attribution in catalogue unclear
Araber	Mumified skull			181	Algeria (Algiers)	Jean Louis Geneviève Guyon		1848	SLUB Dresden, Mscr.Dresd.h.45,Bd.2, Nr. 141-143	"Il y a déjà bien long temps que vous m'avez fait l'honneur d'écrire pour me demander des crânes d'indigènes. Le retard que j'ai mis à vous répondre tient à ce que les sortes d'objets ne sont pas toujours faciles à se procurer, à raison du respect que lees musulmans pnt pour leurs morts. Quoiqu'il en soit, avec le temps, je suis parvenu à en réunir quelques-uns, et je n'attends pour vous en faire…	attribution in catalogue unclear
Araber	Head and hand (in alcohol)	Kabyle		182	Algeria (Algiers)	Jean Louis Geneviève Guyon		1848	SLUB Dresden, Mscr.Dresd.h.45,Bd.2, Nr. 141-143	"Il y a déjà bien long temps que vous m'avez fait l'honneur d'écrire pour me demander des crânes d'indigènes. Le retard que j'ai mis à vous répondre tient à ce que les sortes d'objets ne sont pas toujours faciles à se procurer, à raison du respect que lees musulmans pnt pour leurs morts. Quoiqu'il en soit, avec le temps, je suis parvenu à en réunir quelques-uns, et je n'attends pour vous en faire…	attribution in catalogue unclear
Schädel aus den Gräbern von Cumae	Skull			200	Italy (Naples)	Albert Gustav Carus		1853	Albert G. Carus, Sicilien und Neapel: Tagebuch einer Reise während des Winter 1853-1854 (Wurzen: Verlags-Comptoir, 1856), p. 335.	Several hints for grave robbery	Provenance explained in the article in the Leipziger Zeitung about the skulls from Cumä (Leipziger Zeitung 2.11.1854)
Schädel aus den Gräbern von Cumae	Skull			201	Italy (Naples)	Pasquale Manfré		1853	SLUB Dresden, Mscr.Dresd.h.45,Bd.4, Nr. 55	Several hints for grave robbery	Provenance explained in the article in the Leipziger Zeitung about the skulls from Cumä (Leipziger Zeitung 2.11.1854)
Alter römischer Schädel von dem Via Appia	Skull			204	Italy (Naples)	Albert Gustav Carus		1853	Albert G. Carus, Sicilien und Neapel: Tagebuch einer Reise während des Winter 1853-1854 (Wurzen: Verlags-Comptoir, 1856), p. 335.	Several hints for grave robbery	Provenance explained in the article in the Leipziger Zeitung about the skulls from Cumä (Leipziger Zeitung 2.11.1854)
Schädel aus den Katakomben von Syrakus	Skull			205	Italy (Syracuse)	Albert Gustav Carus		1853	Albert G. Carus, Sicilien und Neapel: Tagebuch einer Reise während des Winter 1853-1854 (Wurzen: Verlags-Comptoir, 1856), p. 335.	Several hints for grave robbery	Provenance explained in the article in the Leipziger Zeitung about the skulls from Cumä (Leipziger Zeitung 2.11.1854)
Schädel aus den Katakomben von Neapel	Skull			206	Italy (Naples)	Albert Gustav Carus		1853	Albert G. Carus, Sicilien und Neapel: Tagebuch einer Reise während des Winter 1853-1854 (Wurzen: Verlags-Comptoir, 1856), p. 335.	Several hints for grave robbery	Provenance explained in the article in the Leipziger Zeitung about the skulls from Cumä (Leipziger Zeitung 2.11.1854)
Neugrieche vom Schlachtfelde von Missolunghi	Skull			225	Germany (Breslau)	Anatomisches Museum Breslau		unclear	Carus, Carl Gustav. Neuer Atlas der Cranioskopie, Verzeichnis 1863, p. 24
Finnländer	Skull	Parochie Wirdois		230	Finland	Immanuel Ilmoni		1855	SLUB Dresden, Mscr. Desd.h.45, Bd. 3, Nr. 98	"Nächstdem bitte ich Ihnen noch folgende Sache zu offeriren: Zwei ächte Finnländer-Cranien, die ich Ihnen versprochen habe und die eigentlich ein Geschenk von meinem Collegen Herrn Professor Bonsdorff an Ew. Hochwohlgeboren"	Ilmoni had visited Carus in the summer of 1854
Finnländer	Skull	Parochie Imbilax		231	Finland	Immanuel Ilmoni		1855	SLUB Dresden, Mscr. Desd.h.45, Bd. 3, Nr. 98	"Nächstdem bitte ich Ihnen noch folgende Sache zu offeriren: Zwei ächte Finnländer-Cranien, die ich Ihnen versprochen habe und die eigentlich ein Geschenk von meinem Collegen Herrn Professor Bonsdorff an Ew. Hochwohlgeboren"	Ilmoni had visited Carus in the summer of 1854
William Palmer	Plaster Cast	Dr. Palmer aus England wegen Giftmord gehangen		260	England	Ludwig Gruner		before 1863	Carus, Carl Gustav. Neuer Atlas der Cranioskopie, Verzeichnis 1863, p. 8
Kleinrussen des 17. Jahrhunderts	Skull			261	Ukraine (Kiev)	Alexander Walther		circa 1862	Carus, Carl Gustav. Neuer Atlas der Cranioskopie, Verzeichnis 1863, p. 8	unburied at the churchyard of the old greek orthodox church St. Trinitatis Kiev
Kleinrussen des 17. Jahrhunderts	Skull			262	Ukraine (Kiev)	Alexander Walther		circa 1862	Carus, Carl Gustav. Neuer Atlas der Cranioskopie, Verzeichnis 1863, p. 8	unburied at the churchyard of the old greek orthodox church St. Trinitatis Kiev
Pietros Mauromichalis	Death Mask		Völkerkundemuseum Dresden	280	Greece	Eliza von Bendeleben-Uckermann		1862	Carus, Carl Gustav. Neuer Atlas der Cranioskopie, Verzeichnis 1863, p. 4	Greek independence struggle, Baronesse stays in Athens in the early summer of 1862
Theodoros Koloktronis	Death Mask		Völkerkundemuseum Dresden	281	Greece	Eliza von Bendeleben-Uckermann		1862	Carus, Carl Gustav. Neuer Atlas der Cranioskopie, Verzeichnis 1863, p. 4	Greek independence struggle, Baronesse stays in Athens in the early summer of 1862
Christian Friedrich Krause	Skull			286	Germany (Bad Kochel)	Heinrich von Dessauer		1864	SLUB Dresden, Mscr.Dresd.h.45, Bd. 1, Nr. 147-148	The skull was supposed to have been sent to Carus for some time, but Dessauer feared persecution from the family, hence the safe transfer to one of the "weltberühmte Academie" (Nr. 148); Provenance: "Krause's Sohn Otto war einst mein Erzieher. Er war Cand. med. u. Eines Tages brachte er u sein Bruder der Dr. Ludwig K. diesen Schädel daher - u in den vielen Jahren daß ich die Familie kannten, war …
Maori Schädel eines Mannes	Skull			299	New Zealand	Julius von Haast		1866	SLUB Dresden, MScr. Dresd.h.45, Bd. 3, Nr. 1-2	"Diese Schädel stammen von einem alten Begräbnißplatze in der Nähe eines Schlachtfeldes (:zwischen zwei friedlichen Stämmen) her. Sollte es uns gelingen [eigener] andere zu bekommen, so werde ich nicht ermangeln dieselben ebenfalls für Sie zu bestimmen. Es sind mir auch Schädel der Maori Rasse von den Chatarus Inseln versprochen worden, indessen da dieselben Eigentum des Canterbury Museums sein w…	Carl Friedrich Philipp von Martius (Munich) as middleman; Carus informs him that the skulls were probably ‘slipped under’ [no. 2 in the same volume]; Haast confirms that the skulls must come from ‘natives’; the letter also states that a mountain was named after Carus during an expedition, see also Mscr.Dresd.h.45, Bd. 4, Nr. 78, Martius to Carus (here Martius speculates that the core of the indig…
Maori Schädel eines Frau	Skull			300	New Zealand	Julius von Haast		1866	SLUB Dresden, MScr. Dresd.h.45, Bd. 3, Nr. 1-2	"Diese Schädel stammen von einem alten Begräbnißplatze in der Nähe eines Schlachtfeldes (:zwischen zwei friedlichen Stämmen) her. Sollte es uns gelingen [eigener] andere zu bekommen, so werde ich nicht ermangeln dieselben ebenfalls für Sie zu bestimmen. Es sind mir auch Schädel der Maori Rasse von den Chatarus Inseln versprochen worden, indessen da dieselben Eigentum des Canterbury Museums sein w…	Carl Friedrich Philipp von Martius (Munich) as middleman; Carus informs him that the skulls were probably ‘slipped under’ [no. 2 in the same volume]; Haast confirms that the skulls must come from ‘natives’; the letter also states that a mountain was named after Carus during an expedition, see also Mscr.Dresd.h.45, Bd. 4, Nr. 78, Martius to Carus (here Martius speculates that the core of the indig…
Babylonian gold mask	[plaster mask request]				England (London)	Friedrich Karl Vitzthum von Eckstädt		1856	Mscr.Dresd.h.45,Bd.6, Nr. 72	Both (2 each) cannot be supplied to Carus as casts because their condition is too poor, probably reported by the British Museum; Carus has previously requested casts of both	Carus requests plaster casts
Assyrischer Schädel	[plaster skull request]				England (London)	Friedrich Karl Vitzthum von Eckstädt		1856	Mscr.Dresd.h.45,Bd.6, Nr. 72	Both (2 each) cannot be supplied to Carus as casts because their condition is too poor, probably reported by the British Museum; Carus has previously requested casts of both	Carus requests plaster casts
Schädel aus Navarro Expedition	[skull request]				Germany (Göttingen)	Karl Vogel		1863	Mscr.Dresd.h.45,Bd.6, Nr. 78	"Meines Versprechens eingedenk, habe ich mich wegen der Schadel, auf welche ich bei meiner letzten Anwesenheit in Dresden Sie aufmerksam zu machen die Ehre hatte, näher erkundigt, sobald die Rückkehr des Eigenthümers mir solces gestattete. Dieselben sind, wie ich mich selbst überziegt habe, sehr wohl erhalten und noch verkäuflich, indeßen schweben Kaufsunterhandlungen, unter Anderen, wie mir zuve…	Carus requests skulls
Beethoven	[death mask request]				Austria (Vienna)	Wenzel Emanuel Ulrich		1846	Mscr.Dresd.h.45,Bd.6, Nr. 62	Carus asks Ulrich if he can obtain Schiller's real death mask from Vienna, and Ulrich gives him detailed information about the whereabouts of the mask, which is probably currently for sale	Carus requests mask
Neger	[plaster skull request]				Germany (Stettin)	Gustav Wilhelm Scharlau		undated	Mscr.Dresd.h.45,Bd.6, Nr. 8	"Indem ich Ew. Hochwohlgeboren meinen herzlichen Dank für die Bereitwilligkeit sage, mit der Sie meinen Wunsch erfüllt haben, mache ich gleichzeitig von Ihrem gütigen Anerbieten Gebrauch und bitte Sie, mir von dem Papaksky einen Negerschädel, einen Caraiberschädel und außerdem von Abgüssen auswählen zu wollen, was Sie für den Zweck brauchbar halten. Mein Vortrag wird ein mehr biologischer sein un…	Requests skulls from Carus
Druide	[skull request]				France (near Paris)	Ernest Faivre		1858	Mscr.Dresd.h.45, Bd.2, Nr. 49	"Je suis impressé, Monsieur, de prendre les renseignements, dont vous m'avez chargé: ils sont peu favorables. Le Crâne de Druide parait [AuChertique] il a été trouvé en [isl] à Meuden près Paris, et transporté dans les Galeries du Musée anatomique de l'École de Médecine ou on le voit encore."	Carus requests skull
Samuel Christian Lucae	[skull offer]				Germany (Frankfurt)	Johann Christian Lucae		1846	Mscr.Dresd.h.45,Bd.4, Nr. 34	Lucae offers Carus his father's head, as he could not use it himself because of his “feeling for God”, but would be happy to give it to a figure like Carus; the precondition would be a drawing in stone in the publishing house Hanfstangel?; no indication that this would come about	Skull probably not transferred
Zwei Köpfe	Skulls				Germany (Küstrin)	Pröck		1852	Stadtgeschichtliches Museum Leipzig ; Sammlung Autographe Stadtgeschichtliches Museum <Leipzig> ; Signatur: A/2014/3878	Carus thanks him for sending two heads, which, however, would be of no value for his anatomical collection due to their defective condition; the author hopes that the addressee, with the help of a military doctor, will be able to help him obtain really interesting and complete skulls, preferably of a lesser-known nationality
Orang-Utan	Plaster Cast				Germany	Karl Asmund Rudolphi		1823?	Mscr.Dresd.h.45,Bd.5, Nr. 152	Überbracht durch Grecus Florenz? In einer Kiste, soll Carus bei seinen Vorlesungen sehr nützlich sein (zur vergl. Anatomie?); stammt von einem sehr jungen Tier	vielleicht startet die Schädelmanie zunächst durch die Sammlung von Tierschädeln?
Siren?	[skull request]				Germany	Robert Froriep		1846	Mscr.Dresd.h.45,Bd.2, Nr. 117	Carus' request to obtain the skull of a Siren[?]; according to Froriep, it is not in his father's collection	Carus requests skull
Cretin	Plaster Cast	Gottfried Mähre	Anatomische Sammlung Halle?		Germany (Dessau)	Johann Samuel Eduard d'Alton		before 1843	Atlas der Crnanioskopie I, Tafel IV		on loan only
Cretin	[skull request]				Germany (Wroclaw)	Adolph Wilhelm Otto		1841	Mscr.Dresd.h.45,Bd.5, Nr. 17	"Deinen Wunsch nach Cretinschädeln kann ich leider nicht befriedigen; es liegt in der Sammlung einer, welcher zweifelhafter Cretin ist, und wohl nur, weil er sehr breiten Flachkopf, dafür gehalten ist; er stammt aus einer alten [..] bestimmten Sammlung her. Der Reg. R. . Strunz zu Linz hat mir im Herbst geschrieben, daß er mir einen Cretinschädel soeben zugeschickt habe; derselbe ist aber nicht a…	Carus requests skulls
Sibirische Schädel	[skull request]				Russia	Karl Ernst von Baer		1859	Nachl. Baer, Briefe 4, Bl. 206-207	Carus contacts Baer about exchanging skulls, the latter initially agrees, but it does not come to pass; Baer is generally rather dismissive of Carus; Baer's publisher comments on the failed exchange as a “ blessing”	Carus requests skulls
Casts from anatomical collection Edinburgh	Plaster Casts				Scotland (Edinburgh)	Alexander Munro III?		1845	Mscr.Dresd.h.45,Bd.2, Nr. 106	Arranged via Jonas Freund, some casts from the anatomical collection of the University of Edinburgh, is also mentioned in the Reise nach England, vol. 2
Dinka	[skull request]				South Sudan	Theodor von Heuglin		1864	Mscr. Dresd.h.45, Bd. 3, Nr. 86	Request from Carus to obtain a Dinka or Tajak tribe skull. Heuglin has never heard of such a tribe, although it is said to be native to “Denka Land”. Promises to get Carus a skull if he succeeds in identifying one	Carus requests skulls; Excerpts from the letter are quoted in Petermann's Monatshefte
Nationalschädel	[skull offer]				Sweden (Stockholm)	Anders Adolph Retzius		1845	Mscr.Dresd.h.45,Bd.5, Nr. 138	"Ich habe jetzt eine gute Sammlung von Nationalschädeln und erbiete mich, falls Sie so wünschen, davon Gypsabgüsse zu senden, wenn Sie mir ein Speditor in Stettin, Wolgart, Stralsund oder Greifswald aufgeben, denn die Lübecker sind als Spediteure sehr theuer."	Retzius offers skull to Carus; In the previous letter Retzius asks for an Avarian skull from Carus, unclear whether this was sent

## Sheet: Correspondents
Surname	Given Name 1	Given Name 2	Given Name 3	GND ID	Country	Institution	Institution Type	Profession	Society	Society
Froriep	Robert			118861700	Germany	Universität Jena	University	Anatomist	August von Froriep (Leopoldina)
Würrtemberg	Charlotte von			105009395X	Germany, Russia	Royal Court of Russia	Court	Philanthropist	Court?
Guyon	Jean	Louis	Geneviève	104363266	Algeria	City of Algiers	Medical Institution	Medical Inspector	Deutsche Akademe der Naturforscher Leopoldina	Reichenbach
Heuglin	Theodor von			116782226	Germany		University	Africanist, Ornithologist	Deutsche Akademie der Naturforscher Leopoldina
Lucae	Johann	Christian	Gustav	119255324	Germany	Senckenberg'sches Institut Frankfurt	Museum	Anatomist	Deutsche Akademie der Naturforscher Leopoldina	Gesellschaft deutscher Naturforscher und Ärzte
Otto	Adolph	Wilhelm		117171387	Germany	University of Breslau	University	Anatomist	Deutsche Akademie der Naturforscher Leopoldina
Wagner	Rudolph			118628410	Germany	University of Göttingen	University	Anatomist	Deutsche Akademie der Naturforscher Leopoldina
D'Alton	Eduard d'			116295546	Germany	University of Halle	University	Anatomist	Deutsche Akademie der Naturforscher Leopoldina
Rudolphi	Karl	Asmund		115526641	Germany, Sweden	University of Berlin	University	Anatomist	Deutsche Akademie der Naturforscher Leopoldina
Retzius	Anders	Adolf		116450266	Sweden	Karolinska Institute	University	Anatomist	Deutsche Akademie der Naturforscher Leopoldina	Preußische Akademie der Wissenschaften
Baer	Karl	Ernst von		118505831	Russia/Germany	University of St. Petersburg	University	Anthropologist	Deutsche Akademie der Naturforscher Leopoldina
Reichenbach	Ludwig			115358471	Germany	Natural History Collection Dresden	Museum	Botanist	Deutsche Akademie der Naturforscher Leopoldina
Lichtenstein	Hinrich			100190014	Germany	Berlin Zoological Museum	Museum	Director	Deutsche Akademie der Naturforscher Leopoldina
Seligmann	Franz	Romeo		11765633X	Austria	University of Vienna	University	Epidemiologist	Deutsche Akademie der Naturforscher Leopoldina
Thienemann	Ludwig			120038641	Germany	Natural History Collection Dresden	Museum	Librarian	Deutsche Akademie der Naturforscher Leopoldina
Schubert	Gotthilf	Heinrich		118610937	Germany	Ludwis-Maximilian-Universität München	University	Naturalist	Deutsche Akademie der Naturforscher Leopoldina
Haast	Johann	Franz	Julius von	189448709	Germany	Canterbury College, NZ	University	Naturalist	Deutsche Akademie der Naturforscher Leopoldina
Ilmoni	Immanuel			117129437	Germany	Helsingfors University	University	Pathologist	Deutsche Akademie der Naturforscher Leopoldina
Jäger	Georg	Friedrich		117052906	Germany	Royal Natural Cabinet Stuttgart	Museum	Physician, Palentologist	Deutsche Akademie der Naturforscher Leopoldina
Eschtricht	Daniel	Friedrich		116569506	Denmark	University of Kopenhagen	University	Physiologist	Deutsche Akademie der Naturforscher Leopoldina
Müller	Johannes			118585053	Germany	University of Berlin	University	Physiologist	Deutsche Akademie der Naturforscher Leopoldina
Bendeleben-Uckermann	Eliza von				Greece	Dresden Court?	Court	Baronesse	Dresden
Gruner	Ludwig			116895403	Germany	Königliches Kupferstichkabinett Dresden	Museum	Printer	Dresden?
Dessauer	Heinrich			11608474X	Germany		Medical Institution	Physician	Family members in Dresden
Munro	Alexander III				Scotland	University of Edinburgh Medical School	University	Anatomist	Jonas Freund
Kidd	John			1055575545	England	University of Oxford	University	Physician, Chemist	London trip
Carus	Albert	Gustav		115775706	Germany	Royal Court of Saxony	Court	Physician	Son
Manfré	Pasquale				Italy	Hospital Incurabili Naples	Medical Institution	Anatomist	unclear
Walther	Alexander			117131601	Ukraine	Universität Kiev	University	Anatomist	unclear
Faivre	Ernest			117498173	France	Botanical Gardens in Lyon	Museum	Botanist	unclear
Orbigny	Alcide	Dessaline d'		117139653	France	Natural Museum of Natural History	Museum	Naturalist	unclear
Ulrich	Wenzel	Emanuel			Austria	unclear	Medical Institution	Physician	unclear
Scharlau	Gustav	Wilhelm		115594493	Germany	Water Spa in Stettin	Medical Institution	Water healer	unclear
Pröck					Germany	unclear	unclear	Private Individual
Vitzthum von Eckstädt	Karl	Friedrich		120074176	England	British Court	Court	Diplomat
Vogel	Carl			117471275	Germany	Weimar Court	Court	Physician

## Sheet: Notes
This dataset contains hints at the craniological network of Carl Gustav Carus (1789-1869), relying primarily on the analysis of his correspondence held at Sächsische Staats- Landes und Universitätsbibliothek Dresden. It has been supplemented by sources from other private collections (e.g. Karl Ernst von Baer, Rudolf Wagner) as well as the published works of Carl Gustav Carus. The dataset lines ou…
